# Supplementary material for: Cecal Metabolome Profiles of Turkey Poults in Response to Salmonella Heidelberg Challenge with or Without Turkey-Derived Lactobacillus Probiotic and Trans-Cinnamaldehyde
Source: Animals (Basel). 2025 Jul 8;15(14):2016. doi: 10.3390/ani15142016 (PMC12291739; doi:10.3390/ani15142016)
Supplement: Supplementary file 1 [file animals-15-02016-s001.zip]

Archive with 1 entries (1 files):
- animals-3699198-supplementary.pdf
